# Supplementary material for: Removal of lycopene substrate inhibition enables high carotenoid productivity in Yarrowia lipolytica
Source: Nat Commun. 2022 Jan 31;13:572. doi: 10.1038/s41467-022-28277-w (PMC8803881; doi:10.1038/s41467-022-28277-w)
Supplement: Supplementary file 5 — Source Data [file 41467_2022_28277_MOESM5_ESM.xlsx]

## Sheet: Figure 1b-d
	Fig. 1b
		YLMA01	YLMA02
	Replicates	mg/L	mg/L
	1	6.2	26.9
	2	6.8	27.3
	3	7.1	27.9
	Fig. 1c
		lycopene (mg/L)			β-Carotene (mg/L)
	Replicates	1	2	3	1	2	3
	YLMA02	0	0	0	26.9	27.3	27.9
	YLMA03	2101	1898	2201	461	479	501
	Fig. 1d
		CarRP						CarRP(Y27R)						CarR						CarR(Y27R)
		β-Carotene (uM)			β-Carotene (log2)			β-Carotene (uM)			β-Carotene (log2)			β-Carotene (uM)			β-Carotene (log2)			β-Carotene (uM)			β-Carotene (log2)
	Lycopene (uM)	1	2	3	1	2	3	1	2	3	1	2	3	1	2	3	1	2	3	1	2	3	1	2	3
	74.5	2.73208	2.82843	2.31338	1.45	1.5	1.21	2.90795	3.31728	2.80889	1.54	1.73	1.49	2.65737	2.73208	2.15846	1.41	1.45	1.11	2.82843	2.88786	3.01049	1.5	1.53	1.59
	149.01	5.1337	4.43828	4.31691	2.36	2.15	2.11	5.50217	5.31474	4.89056	2.46	2.41	2.29	4.78991	4.31691	4.02782	2.26	2.11	2.01	5.24157	5.27803	4.43828	2.39	2.4	2.15
	204.88	4.85678	5.81589	5.35171	2.28	2.54	2.42	7.3615	8.87656	6.72717	2.88	3.15	2.75	5.20537	5.6962	6.19026	2.38	2.51	2.63	7.01285	8.11168	6.9644	2.81	3.02	2.8
	242.14	6.72717	9.06307	7.51618	2.75	3.18	2.91	10.1261	12.9063	10.9283	3.34	3.69	3.45	5.73582	6.86852	7.51618	2.52	2.78	2.91	11.3924	12.1257	9.98664	3.51	3.6	3.32
	279.39	4.75683	5.06303	4.34694	2.25	2.34	2.12	15.455	18.507	15.1369	3.95	4.21	3.92	5.57897	5.20537	4.65893	2.48	2.38	2.22	14.42	16.1113	13.1775	3.85	4.01	3.72
	316.64	3.73213	4.50023	3.86375	1.9	2.17	1.95	19.5622	19.5622	15.7797	4.29	4.29	3.98	3.73213	4.50023	3.605	1.9	2.17	1.85	17.0299	17.6305	14.6213	4.09	4.14	3.87
	335.27	3.43426	4.43828	3.5801	1.78	2.15	1.84	19.0273	18.3792	16.5642	4.25	4.2	4.05	3.27161	4.14106	3.53081	1.71	2.05	1.82	16.9123	17.2677	14.5203	4.08	4.11	3.86

## Sheet: Figure 2b-e
	Fig. 2b
		WT	M113A	S178A	T234L	K58R	V116R	L160Q	R171C	V8F	L117R	S21A	V16P	Y27R	L120W	S24A	F220A	V96C	E7Q	A47T	T65N	Y28R	L3M	L230I	V175W	M168L	V90A	A49P-V229M	A224L-A33W	K209W-D200H	A30R-V212W	A30R-L203P	A30R-L2M	M169W-A49P	V191W-D200H	T31R-F92W	K209W-V212W	T46Y-I226T	A33W-V212W	A224L-T31R	A224L-A49P	Y152W-A30R	A30R-L173R	D200H-F185Y	M169W-V191W	V191W-K209W	V191W-V212W	M169W-V212W	A33W-K209W
	1	19.3716	15.379	13.4436	21.4805	14.3276	13.7203	11.6593	18.3794	11.4457	15.9064	11.2337	16.9945	97.2792	15.9288	15.555	17.6357	16.5773	18.5595	5.1288	18.4517	19.9674	17.9251	14.7369	37.2027	16.373	21.6676	8.02674	15.3361	16.7418	12.9301	14.2436	14.8784	15.5515	9.71685	40.9131	12.69	14.1384	12.3807	17.3733	15.3575	15.1942	13.7945	11.9259	9.27976	7.8736	6.89332	14.9874	13.6158
	2	19.1716	15.079	13.0436	21.0805	14.0276	13.0203	11.0593	18.0794	11.0457	15.0064	11.0337	16.0945	98.2792	15.0288	15.055	17.0357	16.0773	18.0595	5.0288	18.0517	19.0674	17.0251	14.0369	37.0027	16.073	21.0676	8.32674	15.0361	16.0418	12.0301	14.0436	14.0784	15.0515	9.01685	40.0131	12.09	14.0384	12.0807	17.0733	15.0575	15.0942	13.0945	11.0259	9.07976	7.0736	6.09332	14.0874	13.0158
	Fig. 2c
			lycopene (g/L)			β-Carotene (g/L)
			1	2	3	1	2	3
	YLMA03	WT	2.1	1.9	2.2	0.46	0.48	0.5
	YLMA11	Y27R	0.0606	0.0666	0.0706	2.38	2.21	2.59
	YLMA12	V175W	1.55	1.5	1.59	0.93	0.89	0.96
	YLMA13	T31R-F92W	1.49	1.42	1.53	1.04	1.09	1.05
		Fig. 2e
			lycopene (g/L)			β-Carotene (g/L)
			1	2	3	1	2	3
		YLMA14	0.07397	0.07483	0.0732	3.42	3.38	3.49
		YLMA15	0.0904	0.0882	0.0925	4.23	4.33	4.1
[truncated: 3 more columns]

## Sheet: Figure 3b-g
	Fig. 3b
		GGPPtc	GGPPpa	GGPPyl	GGPPsa	GGPPxd
	1	0.2309	2.2798	3.0951	4.3056	5.6671
	2	0.1891	2.3478	3.1432	4.5233	5.3427
	3	0.2534	2.034	2.9034	4.2145	5.7823
	Fig. 3c
			lycopene (g/L)			β-Carotene (g/L)
			1	2	3	1	2	3
	YLMA22	GGPPtc	0	0	0	0.057	0.053	0.06
	YLMA23	GGPPpa	0	0	0	0.26	0.23	0.29
	YLMA24	GGPPyl	0.083	0.079	0.081	0.75	0.68	0.8
	YLMA25	GGPPsa	0.12	0.11	0.13	1.26	1.18	1.34
	YLMA03	GGPPxd	2.1	1.9	2.2	0.46	0.48	0.5
	Fig. 3d
		YLMA03-lyc			YLMA03-car			YLMA11-lyc			YLMA11-car			YLMA25-lyc			YLMA25-car
		1	2	3	1	2	3	1	2	3	1	2	3	1	2	3	1	2	3
	1d	0.19	0.12	0.16	0.24	0.18	0.21	0.02	0.01	0.01	0.94	0.85	0.9	0	0	0	0.33	0.38	0.31
	2d	1.73	1.77	1.69	0.35	0.27	0.31	0.03	0.01	0.02	1.43	1.47	1.54	0.18	0.1	0.11	1.14	1.07	1.05
	3d	2.11	1.99	2.1	0.47	0.41	0.44	0.09	0.05	0.06	2.38	2.3	2.4	0.15	0.07	0.09	1.38	1.29	1.29
	4d	2.03	1.95	2	0.5	0.39	0.44	0.08	0.05	0.05	2.31	2.23	2.18	0.15	0.08	0.12	1.38	1.33	1.31
	Fig. 3e
		lycopene (g/L)			β-Carotene (g/L)
		1	2	3	1	2	3
	YLMA26	0.12	0.15	0.13	1.26	1.24	1.34
	YLMA27	0.1	0.09	0.12	1.91	1.95	1.92
	YLMA28	0.043	0.049	0.045	2.13	2.08	2.18
	Fig. 3f
		lycopene (g/L)			β-Carotene (g/L)
		1	2	3	1	2	3
	YLMA30	0.029	0.049	0.079	2.496	2.698	2.904
	YLMA31	0.057	0.078	0.107	3.72	3.625	3.827
	Fig. 3g
		lycopene (g/L)			β-Carotene (g/L)
		1	2	3	1	2	3
	YLMA32	2.555	2.628	2.689	0	0	0

## Sheet: Figure 4b-d
	Fig. 4b
		Y10P20D50			Y10P10D50			Y5P10D50			YNBm50
		1	2	3	1	2	3	1	2	3	1	2	3
	3d	91.05	91.82	96	112.05	114.33	109.07	118.72	119.02	119.98	172.87	176.76	176.58
	4d	70.51	59.95	65.76	80.08	75.97	75.23	117.68	102.79	101.7	159.66	151.63	153.05
	5d	48.18	47.86	48.21	57.46	56.4	56.4	61.89	61.71	61.08	109.06	113.13	113.71
	6d	49.16	47.75	47.56	51.24	51.25	50.57	56.84	55.87	55.93	104.98	103.93	105.16
	Fig. 4c
		Y10P20D50			Y10P10D50			Y5P10D50			YNBm50
		1	2	3	1	2	3	1	2	3	1	2	3
	3d	6634.98	6177.24	6297.94	5642.12	5417.74	5387.84	4287.51	4250.63	4358.01	3592.18	3526.26	3456.63
	4d	7106	6891.77	6991.81	7329.69	7015.99	6965.99	6237.48	5923.91	6083.4	4612.93	4353.13	4453.02
	5d	6822.47	7151.63	7201.45	7126.25	7586.52	7796.65	6155	6304.06	6532.12	4737.42	4644.22	4544.23
	6d	5612.71	5325.15	5469.03	6427.81	6507.86	6618	5198.19	4826.51	4876.74	2890.45	2914.23	2911.33
	Fig. 4d
		Y10P20D50			Y10P10D50			Y5P10D50			YNBm50
		1	2	3	1	2	3	1	2	3	1	2	3
	3d	277.29	258.16	263.2	296.7	284.9	283.33	273.44	271.09	277.93	214.2	210.27	206.12
	4d	294.85	285.97	290.12	337.46	323.02	320.72	321.88	305.7	313.93	271.57	256.28	262.16
	5d	300.68	315.19	317.38	342.61	364.74	374.84	321.75	329.54	341.46	277.37	271.91	266.06
	6d	273.12	259.13	266.13	334.96	339.13	344.87	293.52	272.53	275.37	186.36	187.89	187.71

## Sheet: Figure 5a-c
	Fig. 5a
		lipid (mg/g)				β-Carotene (mg/g)		glucose (g/L)
		1	2	3	1	2	3	1	2	3
	1d	90.52	92.51	93.25	91.57	86.02	84.38	39.81	39.02	38.25
	2d	106.63	106.22	105.51	186.75	179.07	176.01	23.78	23.06	22.36
	3d	112.05	114.33	109.07	296.7	284.9	283.33	8.04	8.89	7.2
	4d	80.08	75.97	75.23	337.46	323.02	320.72	0	0	0
	5d	57.46	56.4	56.4	342.61	364.74	374.84	0	0	0
	5d	51.24	51.25	50.57	334.96	339.13	344.87	0	0	0
	Fig. 5b
			0h	24h
		1	0.0053	0.1375
	M+0	2	0.0059	0.1525
		3	0.0055	0.1232
		1	0.0007	0.0258
	M+1	2	0.0008	0.0295
		3	0.0008	0.0221
		1	0.0123	0.0561
	M+2	2	0.0144	0.0598
		3	0.0128	0.0526
		1	0.0149	0.1946
	M+3	2	0.0159	0.2106
		3	0.0138	0.179
		1	0.0146	0.5547
	M+4	2	0.0156	0.5874
		3	0.0136	0.5217
		1	0.9522	0.0312
	M+5	2	0.9731	0.0432
		3	0.9323	0.0213
	Fig. 5c
		M+0	M+1	M+2	M+3	M+4	M+5	M+6	M+7	M+8	M+9	M+10	M+11	M+12	M+13	M+14	M+15	M+16	M+17	M+18	M+19	M+20
	0h	0	0	0	0.0036	0.0016	0	0	0.0034	0.004	0.0027	0	0.0043	0.0039	0	0.0052	0	0.0062	0	0	0	0.9651
		0	0	0	0.0032	0.0017	0	0	0.0032	0.0042	0.0031	0	0.0047	0.0042	0	0.0055	0	0.0065	0	0	0	0.9991
		0	0	0	0.0039	0.0018	0	0	0.0036	0.0038	0.0024	0	0.004	0.0035	0	0.0049	0	0.006	0	0	0	0.9313
	24h	0.0108	0	0.0197	0	0	0	0	0.014	0.8759	0.0735	0	0.0009	0.0051	0	0	0	0	0	0	0	0
		0.0122	0	0.0187	0	0	0	0	0.0153	0.9259	0.0895	0	0.0011	0.0053	0	0	0	0	0	0	0	0
		0.0095	0	0.0206	0	0	0	0	0.0131	0.8249	0.0575	0	0.0007	0.005	0	0	0	0	0	0	0	0

## Sheet: Figure 6a and d
	Fig. 6a						Fig. 6d
		OD600	titer (mg/L)	content (mg/g)				OD600	titer (mg/L)	content (mg/g)
	0d	1.1	0	0			0d	0.9	0	0
		1.2	0	0				1.2	0	0
		0.9	0	0				1.3	0	0
	1d	21.4	1036.72	133.63			1d	21.4	835.71	125.67
		22.4	966.94	124.63				22.4	857.14	128.89
		22.7	1025.61	132.19				22.7	685.71	103.11
	2d	140.8	10064.1	203.74			2d	102.8	4747.5	151.66
		141.4	9802.81	198.45				103.3	4815	153.82
		141.2	9553.47	193.4				107	4905	156.69
	3d	173.6	13962.5	229.09			3d	144.6	7118.89	165.06
		174.9	13943.8	228.78				142.6	7039.5	163.22
		173.9	14322.1	234.99				144.1	7224.75	167.51
	4d	181.4	19157.2	300.56			4d	153.7	10840.1	235.5
		180.3	18241.4	286.19				153.3	10810.5	234.85
		184.7	17914.4	281.06				153.4	11017.8	239.36
	5d	203.2	22089.8	309.84			5d	161.1	11696.9	241.34
		204.2	22009.2	308.71				161.6	11521	237.71
		203.7	21589	302.81				162	11433.1	235.89
	6d	218	25678.8	335.2			6d	173.2	13273.6	256.76
		218.9	25575.3	333.85				171.5	13024.9	251.95
		219.7	25371.1	331.18				172.2	13158.6	254.54
	7d	229.9	31739.7	394.63			7d	180	15036	279.37
		229.3	30569.8	380.08				178.2	14939.8	277.59
		230.2	29615.1	368.21				180	15196.3	282.35
	8d	241.6	36588	430.61			8d	186	16305.6	292.77
		244.2	35701.3	420.18				185.2	16051.8	288.21
		242.5	36537.2	430.01				185.7	16273.9	292.2
	9d	249.5	39070.5	449.22			9d	193.6	17249.5	299.13
		250.3	38110.3	438.18				190.7	16841.1	292.04
		245.7	38434.6	441.91				192.4	16935.3	293.68
	10d	228.4	39367.1	492.53			10d	187.9	17686.3	314.39
		229.5	39688.2	496.55				187.2	17593	312.73
		227.2	39601.6	495.47				187.5	17499.8	311.07

## Sheet: Supplementary Figure 3b-d
	Supplementary Figure 3b								Supplementary Figure 3c					Supplementary Figure 3d
		lycopene (mg/L)			β-Carotene (mg/L)				YLMA03	YLMA04	YLMA05	YLMA06			lycopene (mg/L)			β-Carotene (mg/L)
	YLMA04	1999.07	2084.51	2170.04	462.76	434.07	497.43		0.0393	0.0588	0.0576	0.0591		YLMA07	1702.25	1465.98	1607.21	620.02	586.8	552.03
	YLMA05	2054.04	2105.19	2007.15	481.41	423.26	374.75		0.0381	0.0597	0.0591	0.0618		YLMA08	1488.79	1477.39	1466.68	696.08	685.88	682.48
	YLMA06	2081.17	2007.13	2155.26	457.08	452.96	451.23		0.0337	0.0612	0.0609	0.0589		YLMA09	1599.65	1643.11	1687.39	828.8	808.77	791.26
														YLMA10	1800.52	1842.84	1885.17	565.7	561.41	559.46

## Sheet: Supplementary Figure 4
	Supplementary Figure 4
	FPP	GGPP	phytoene	lycopene	β-Carotene
	0	0	21.23	2063.78	543.66
	0	0	21.01	2103.93	486.29
	0	0	22.42	2020.49	428.92

## Sheet: Supplementary Figure 8
	Supplementary Figure 8
	WT	Y27R	V175W	T31R-F92W
	0.0403	0.0398	0.0396	0.0408
	0.0389	0.0377	0.0401	0.0378
	0.0377	0.0418	0.0389	0.039

## Sheet: Supplementary Figure 10
	Supplementary Figure 10
	Isoprenol(mM)	0	10	20	30	40	50	60	70	80	90	100
	OD600	25.62	24.84	25.58	22.14	12.94	1.98	0	0	0	0	0
		25.18	25.08	25.06	21.98	12.74	2	0	0	0	0	0
		25.24	25.54	25.54	22.22	12.94	1.98	0	0	0	0	0
	Prenol(mM)	0	10	20	30	40	50	60	70	80	90	100
	OD600	26.06	20.38	1.3	0	0	0	0	0	0	0	0
		26.32	20.78	1.36	0	0	0	0	0	0	0	0
		27	20.94	1.36	0	0	0	0	0	0	0	0

[truncated: 5 more sheets: Supplementary Figure 12, Supplementary Figure 13, Supplementary Figure 14, Supplementary Figure 15, Supplementary Figure18]
